# Supplementary material for: TM8 represses developmental timing in Nicotiana benthamiana and has functionally diversified in angiosperms
Source: BMC Plant Biol. 2018 Jun 22;18:129. doi: 10.1186/s12870-018-1349-7 (PMC6013966; doi:10.1186/s12870-018-1349-7)
Supplement: Supplementary file 1 — List of blasted genomes. (XLSX 42 kb) [file 12870_2018_1349_MOESM1_ESM.xlsx]

## Sheet: Blad1
Species	Taxon	Presence TM8
Phytozome 12
Marchantia polymorpha v3.1	liverworth	/
Physcomitrella patens v3.3	moss	/
Sphagnum fallax v0.5	moss	/
Sellaginella moellendorffii	lycopod	/
Amborella trichopoda v1.0	basal angiosperm	YES
Ananas comosus v3	monocot	/
Musa acuminata v1	monocot	/
Spirodela polyrhiza v2	monocot	/
Zostera marina v2.2	monocot	YES
Brachypodium distachyon v3.1	monocot	/
Brachypodium stacei v1.1	monocot	/
Oryza sativa v7_JGI	monocot	/
Oropetium thomaeum v1.0	monocot	/
Panicum hallii v2.0	monocot	/
Panicum virgatum v1.1	monocot	/
Setaria italica v2.2	monocot	/
Setaria viridis v1.1	monocot	/
Sorghum bicolor v3.1.1	monocot	/
Zea mays Ensembl-18	monocot	/
Zea mays PH207 v1.1	monocot	/
Aquilegia coerulea v3.1	basal eudicot	YES
Amaranthus hypochondriacus v1.0	Caryophyllales	/
Daucus carota v2.0	Apiales	YES
Mimulus guttatus v2.0	Lamiales	YES
Solanum lycopersicum iTAG2.4	Solanales	YES
Solanum tuberosum v4.03	Solanales	YES
Kalanchoe fedtschenkoi v1.1	Saxifragales	YES
Kalanchoe laxiflora v1.1	Saxifragales	YES
Eucalyptus grandis v2.0	Myrtales	YES
Vitis vinifera Genoscope.12X	Vitales	YES
Linum usitatissimum v1.0	Malphigiales	/
Manihot esculenta v6.1	Malphigiales	YES
Populus trichocarpa v3.0	Malphigiales	YES
Ricinus communis v0.1	Malphigiales	YES
Salix purpurea v1.0	Malphigiales	YES
Citrus sinensis v1.1	Sapindales	YES
Citrus clementina v1.0	Sapindales	YES
Gossypium raimondii v2.1	Malvales	/
Theobroma cacao v1.1	Malvales	/
Carica papaya ASGPBv0.4	Brassicales	YES
Arabidopsis halleri v1.1	Brassicaceae	/
Arabidopsis lyrata v2.1	Brassicaceae	/
Arabidopsis thaliana TAIR10	Brassicaceae	/
Boechera stricta v1.2	Brassicaceae	/
Brassica oleracea capitata v1.0	Brassicaceae	/
Brassica rapa FPsc v1.3	Brassicaceae	/
Capsella grandiflora v1.1	Brassicaceae	/
Capsella rubella v1.0	Brassicaceae	/
Eutrema salsugineum v1.0	Brassicaceae	/
Cucumis sativus v1.0	Cucurbitales	YES
Fragaria vesca v1.1	Rosales	YES
Malus domestica v1.0	Rosales	YES
Prunus persica v2.1	Rosales	YES
Glycine max Wm82.a2.v1	Fabales	/
Medicago truncatula Mt4.0v1	Fabales	/
Phaseolus vulgaris v2.1	Fabales	/
Trifolium pratense v2	Fabales	/
Sol Genomics Network
Tomato Genome CDS 2.40	Solanales	YES
Potato ITAG Release 1 CDS (ST1.0)	Solanales	YES
Pepper Genome CM334 CDS (1.55)	Solanales	YES
Eggplant Genome CDS (2.5.1)	Solanales	YES
Petunia axillaris v1.6.2 CDS	Solanales	YES
Petunia inflata v1/0.1 CDS	Solanales	YES
N. Benthamiana Genome v1.0.1 predicted cDNA	Solanales	YES
N. Tabacum BX CDS	Solanales	YES
Coffea canephora CDS v1.0	Solanales	/
Solanum pennellii CDS	Solanales	YES
S. Pimpinellifolium CDS LA1589	Solanales	YES
