# Supplementary material for: TM8 represses developmental timing in Nicotiana benthamiana and has functionally diversified in angiosperms
Source: BMC Plant Biol. 2018 Jun 22;18:129. doi: 10.1186/s12870-018-1349-7 (PMC6013966; doi:10.1186/s12870-018-1349-7)
Supplement: Supplementary file 2 — TM8 alignment and complete phylogeny with accession numbers. (NEWICK 19 kb) [file 12870_2018_1349_MOESM2_ESM.newick]

((scaffoldTOXE2060635Welwitschiamirabilis:0.24196099999999987,scaffoldGTHK2000145Gnetummontanum:0.26407999999999987):0.28320500000000015,(('Phvul.003G213600.1CDS':0.5798579999999998,Tp57577_TGAC_v2_mRNA39007CDSTrifoliumpratense:0.5777139999999998):0.12800100000000025,(scaffoldWTKZ2059787Nupharadvena:0.21335499999999996,('Aco030142.1CDSAnanascomosus(SOC1?)':0.0,'Aco030142.1CDSAnanascomosus':0.0):0.7690510000000002):0.047579999999999956):0.14988199999999985,((('gi6092006dbjAB022664.1GnetumparvifoliumGpMADS1mRNAcompletecds':1.181458,('gi28509135embBX249866.1BX249866PinuspinasterdifferenciatingxylemadultPinuspinastercDNAclonePP029F05mRNAsequence':0.22877799999999993,'gi116793744gbEF087627.1PiceasitchensiscloneWS02731B04unknownmRNA':0.314265):0.290551):0.46533499999999983,('AB029473.1GinkgobilobamRNAforMADS-boxtranscriptionfactorGbMADS11,partialcds':0.5042870000000002,(('gi62122352dbjAB029469.1GinkgobilobamRNAforMADSboxtranscriptionfactorGbMADS7completecds':0.09947499999999998,'AB029468.1GinkgobilobamRNAforMADS-boxtranscriptionfactorGbMADS6,partialcds':0.14945999999999993):0.278311,('JF519756.1TaxusbaccataTM8mRNA,partialcds':0.27518,(('AB359028.1CryptomeriajaponicamRNAforTM8-likeMADS-boxtranscriptionfactor,completecds,clone:CMFL017_O23':0.19152800000000014,scaffoldNRXL2006885Metasequoiaglyptostroboides:0.08683700000000005):0.03138200000000002,(scaffoldFHST2004555Taxodiumdistichum:0.09458300000000008,('gi190183760dbjAB359027.1CryptomeriajaponicamRNAforTM8likeMADSboxtranscriptionfactorcompletecdsclone:CMFL016M09':0.0,'AB359027.1CryptomeriajaponicamRNAforTM8-likeMADS-boxtranscriptionfactor,completecds,clone:CMFL016_M09':0.0):0.07706799999999991):0.030888000000000027):0.227225):0.42433600000000005):0.13670800000000005):0.13324399999999992):0.22327600000000025,(('gi51355617gbCO996393.1atr025ms3c01Atr02AmborellatrichopodacDNAcloneatr025ms3c015'mRNAsequence':0.238607,'evm_27.TU.AmTr_v1.0_scaffold00013.60Org_AtrichopodaCDS:evm_27.model.AmTr_v1.0_scaffold00013.60(M=1)PTHR11945//PTHR11945:SF234-MADSBOXPROTEIN(PAC:31550693)':0.44080799999999987):0.40070800000000006,(((BYQM-2055942Posidonia_australisAlismatales:0.07623899999999995,('Zosma89g00440Org_ZmarinaCDS:Zosma89g00440.1MADS-boxtranscriptionfactorAG(PAC:33174505)':0.26626300000000014,'Zosma7g01540Org_ZmarinaCDS:Zosma7g01540.1MADS-boxtranscriptionfactorAG(PAC:33180223)':0.25931799999999994):0.06335599999999997):0.2944390000000001,(Spipo4G0054700:0.6204780000000001,('gi|552867801|gb|GAOT01013445.1|Zantedeschiaaethiopicacomp115129c1seq1transcribedRNAsequence':0.13078999999999996,('gi|1063052247|gb|GDJX01003655.1|TSA:Anthuriumamnicolac107105_g2_i15transcribedRNAsequenceAlismatales':0.10446200000000005,'gi|552864243|gb|GAOT01016965.1|Zantedeschiaaethiopicacomp117990c1seq1transcribedRNAsequence':0.15021299999999993):0.021319000000000088):0.04562299999999997):0.15498999999999996):0.08025299999999991,(('gi51364668gbCV005445.1pam019ms3c05Pam01PerseaamericanacDNAclonepam019ms3c055'mRNAsequence':0.36661600000000005,((PAWA-2003335Aristolochia_elegans:0.6780249999999999,WKSU-2129847Drimys_winteri:0.25189799999999996):0.0977650000000001,(OBPL-2042736Myristica_fragrans:0.3551310000000001,(DHPO-2066065Eupomatia_bennettii:0.18251299999999993,('gi|16549075|dbj|AB050652.1|MagnoliapraecocissimamRNAforputativeMADSdomaintranscriptionfactorMpMADS10partialcds':0.028013000000000066,scaffoldWBOD2021940Magnoliagrandiflora:0.018594):0.07391199999999998):0.08017699999999994):0.06842999999999999):0.059145):0.049787000000000026,(scaffoldWZFE2193427Ascarinarubricaulis:0.278111,((((scaffoldEVOD2113829EVODEschscholziacalifornica5samplescombined:0.1989019999999999,(scaffoldXMVD2046052Chelidoniummajus:0.10810000000000008,scaffoldXHKT2061544Sanguinariacanadensis:0.08088000000000006):0.05204399999999998):0.009228000000000014,(scaffoldIRAF2110849IRAFArgemonemexicana5samplescombined:0.10086200000000001,(scaffoldSSDU2176053SSDUPapaverbracteatum3samplescombined:0.010021999999999975,(scaffoldQZBA2016772Papaverrhoeasroot:0.01971300000000009,('gi171478586gbFE968268.1PLATET3047B1003DEC2004078OpiumpoppyelicitortreatedcellculturecDNAlibraryPapaversomniferumcDNAmRNAsequence':0.0,scaffoldJSVC2004830Papaversetigerumroot:0.0):0.023892999999999942):0.003001999999999949):0.13160499999999997):0.024176999999999893):0.1120000000000001,('Aqcoe3G179000Org_AcoeruleaCDS:Aqcoe3G179000.1.p(M=1)PTHR11945//PTHR11945:SF234-MADSBOXPROTEIN(PAC:33096921)':0.2762150000000001,'gi380422336gbJG576803.1BCASC1NGT3008F1021APR2009043BCASC1NGcellculturefromBerberiscanadensisBerberiscanadensiscDNAmRNAsequence':0.255614):0.031784000000000034):0.06172500000000003,(NnMADS3_478831700Nelumbonucifera:0.4495260000000001,(IWMW-2013010Buxus_sempervirens-green_branch_with_leaves:0.409135,(('scaffoldFYTP2005798Daphniphyllummacropodum 1':0.0885450000000001,TQOO-2134293Loropetalum_chinense-2_samples_combinedSaxifragales:0.171651):0.04452400000000001,(('Kalax.0247s0025Org_KlaxifloraCDS:Kalax.0247s0025.1.p(M=2)PTHR11945//PTHR11945:SF234-MADSBOXPROTEIN(PAC:32592491)':0.508993,(FCBJ-2002346Saxifraga_stolonifera:0.28143399999999996,(CKKR-2061792Astilbe_chinensisSaxifragales:0.062483999999999984,ERIA-2070390Heuchera_sanguineaSaxifragaceae:0.06478500000000009):0.020750000000000046):0.073963):0.043638000000000066,(((BBBA-2011987Tetrastigma_obtectumVitales:0.10825400000000007,(scaffoldBGZG2006240Cissusquadrandularis:0.08883599999999992,'GSVIVG01008560001Org_VviniferaCDS:GSVIVT01008560001(M=1)PTHR11945PTHR11945:SF234-MADSBOXPROTEIN(PAC:17821143) 1':0.08909300000000009):0.024996999999999936):0.1864889999999999,(CTYH-2099775Basella_albaCaryophyllales:0.2171019999999999,(scaffoldUQCB2025896Portulacamolokaiensis:0.04837099999999994,(scaffoldVPCP2020832Portulacacryptopetalamatureleaf:0.026364000000000054,QMUN-2037487Portulaca_amilis-mature_leafCaryophyllales:0.04606200000000005):0.010895000000000099):0.09288099999999999):0.296721):0.05411799999999989,(((('gi|427666332|gb|GACF01119667.1|Camptothecaacuminatacaa123557iso1mRNAsequence':0.11306299999999991,QURC-2114179Dichroa_febrifugaCornales:0.14404600000000012):0.025547999999999904,(WRPP-2121847Synsepalum_dulcificumEricales:0.307026,(NGRR-2024288Ternstroemia_gymnantheraEricales:0.178523,((AVJK-2130910-Cavendishia_cuatrecasasiiEricaceae:0.0,OXYP-2130995Sideroxylon_reclinatumEricales:0.0):0.187932,(AcMADS87_543927232Actinidiachinensis:0.04547600000000007,AcMADS122_543929241Actinidiachinensis:0.05810699999999991):0.087194):0.036494999999999944):0.009427000000000074):0.08338000000000001):0.03774799999999989,(ASMV-2012237-Ilex_vomitoria:0.21051599999999993,(((scaffoldIZLO2057556LobeliasiphiliticaCampanulaceae:0.2375630000000002,scaffoldIHPC2011572PlatycodongrandiflorusCampanulaceae:0.09016399999999991):0.09689999999999999,(scaffoldFXGI2006769StylidiumadnatumStylidiaceaeAsterales:0.24046599999999985,(('gi211751959gbGE587882.1CCPW12075.b1F19.ab1CCPUWXGlobeArtichokeCynaracardunculusvar.scolymuscDNAcloneCCPW12075mRNAsequence':0.23909199999999986,'gi|125389367|gb|EL402707.1|CFFS13839.b1M03.ab1CFFLMSsafflowerCarthamustinctoriuscDNAcloneCFFS13839mRNAsequence':0.06892299999999985):0.3294110000000001,(((scaffoldEYKJ2061668Silybummarianum:0.03857899999999992,('gi124695970gbEH790643.1CNSS30692.b1H18.ab1CNSLMSyellowstarthistleCentaureasolstitialiscDNAcloneCNSS30692mRNAsequence':0.014130000000000198,'gi124643668gbEH739176.1CNMS12565.b1I22.ab1CNMLMSspottedknapweedCentaureamaculosacDNAcloneCNMS12565mRNAsequence':0.010186000000000028):0.03529800000000005):0.01934799999999992,('gi211713868gbGE564202.1CCHT22112.b1O08.ab1CCHTNigerSeedGuizotiaabyssinicacDNAcloneCCHT22112mRNAsequence':0.15296200000000004,scaffoldDUNJ2094649Heleniumautumnale:0.11369400000000018):0.029223):0.00656599999999985,((scaffoldDUQG2007762Tanacetumparthenium:0.03418600000000005,scaffoldOAGK2046415Matricariamatricariodes:0.045329000000000175):0.12705499999999992,((scaffoldWOHL2152070WOHLSchlegeliaparasitica2samplescombined:1.000000000139778E-6,scaffoldKFZY2093890Tragopogoncastellanus:0.0):0.046717999999999815,('gi125340790gbEL355384.1CCEM12006.b1L01.ab1CCELMSendiveCichoriumendiviacDNAcloneCCEM12006mRNAsequence':0.03933199999999992,('gi90333168gbDY834492.1CTOZ1218.b1C17.ab1CTOXYZdandelionTaraxacumofficinalecDNAcloneCTOZ1218mRNAsequence':0.06029699999999982,'gi22404609gbBQ987084.1QGF11D24.yg.ab1QGEFGHJlettuceserriolaLactucaserriolacDNAcloneQGF11D24mRNAsequence':0.0390410000000001):0.010466000000000086):0.0020539999999997782):0.03167099999999978):0.011810000000000098):0.12134000000000023):0.13575399999999993):0.04679600000000006):0.09309600000000007,((('gb|GDQW01071296.1|TSA:Panaxginsengc50270_g3_i5transcribedRNAsequence':0.101159,('scaffoldCWYJ2010474Heracleumlanatum 1':0.05024899999999999,('XM_017401616.1PREDICTED:':0.0,'XM_017401617.1PREDICTED:Daucuscarotasubsp.sativusMADS-boxtranscriptionfactor6-like(LOC108226624),transcriptvariantX2,mRNA':0.0):0.10126200000000019):0.168887):0.06191100000000005,((('gi14715182embAJ311828.1AntirrhinummajuspartialmRNAforputativeMADSdomaintranscriptionfactorDEFH7defh7gene':0.025110000000000188,'gi113207066embAM396484.1MisopatesorontiummRNAfordeficiensH7homologue(defh7gene)':0.04043600000000014):0.12512900000000005,(scaffoldEDXZ2015069Schlegeliaviolacea:0.13304000000000005,(('scaffoldGETL2089801Pogostemonsp.':0.1827239999999999,((scaffoldWUZV2058957Lindenbergiaphilippensisflower:0.08542899999999998,scaffoldGCFE2052550Verbenahastata:0.10996300000000003):0.015003999999999795,(('gi|333703394|gb|JL333656.1|SesamumindicumcultivarZhongzhi11Unigene13124mRNAsequence':0.14361699999999988,scaffoldXAYK2012364XAYKKigeliaafricana2samplescombined:0.12539599999999984):0.01530599999999982,(('Migut.D01274Org_MguttatusCDS:Migut.D01274.1.p(M=1)PTHR11945PTHR11945:SF234-MADSBOXPROTEIN(PAC:28928559)':0.0,'Migut.D01274Org_MguttatusCDS:Migut.D01274.1.p(M=1)PTHR11945//PTHR11945:SF234-MADSBOXPROTEIN(PAC:28928559)':0.0):0.1589649999999998,(scaffoldBAHE2000676Solenostemonscutellarioides:0.07659500000000019,('scaffoldEQDA2011485Salviaspp.':0.04310999999999998,scaffoldFDMM2087281Rosmarinusofficinalis:0.06996199999999986):0.02028799999999986):0.0765880000000001):0.023245999999999878):0.013460999999999945):0.0):0.030597999999999903,('scaffoldGRFT2070497Buddlejasp.':0.11211500000000019,scaffoldGDZS2018718Byblisgigantea:0.22276300000000004):0.01800999999999986):0.025835000000000052):0.018569999999999975):0.18861799999999995,('XM_019307619.1PREDICTED:IpomoeanilMADS-boxtranscriptionfactor6-like(LOC109159515),transcriptvariantX2,mRNA':0.40633200000000014,((('Peaxi162Scf00089g00129.1MADS-boxtranscriptionfactor6':0.02429099999999984,('Peinf101Scf02008g05051.1MADS-boxtranscriptionfactor6':0.03932700000000011,PhTM8predictedcDNA:0.03166100000000016):0.02140299999999984):0.12207599999999985,('Niben101Scf06825g04024.1sp|Q6EU39|MADS6_ORYSJ*-**MADS-boxtranscriptionfactor6IPR002100(Transcriptionfactor,MADS-box),IPR002487(Transcriptionfactor,K-box)GO:0003677':0.0634800000000002,'"N.tabacumBXCDS"BLASTdatasetmRNA_126515_cdsmRNA_126515gene_75483|id=AT2G45660.1:evalue=6e-43:annot='AGAMOUS-like20';id=Solyc03g019710.2.1:evalue=7e-87:annot='MADS-boxtranscriptionfactor'':0.025911999999999935):0.04412400000000005):0.23180499999999982,(scaffoldBOLZ2168622Atropabelladonna:0.11523999999999979,('Capana03g001463AGL5_ARATHAgamous-likeMADS-boxproteinAGL5OS=ArabidopsisthalianaGN=AGL5PE=1SV=1':0.10019299999999998,(('scaffoldNMDZ2002469***Solanumsisymbriifolium':0.030149000000000203,'Sme2.5_06504.1_g00006.1eggplant':0.16540199999999983):0.0907119999999999,(scaffoldDLJZ2007158Solanumptychanthum:0.03591899999999981,(('Sopen03g029910SRF-typetranscriptionfactor(DNA-bindinganddimerisationdomain)S.pennelliiCDS"BLASTdataset':0.005590999999999902,('gi117714117dbjDB711260.1DB711260Solanumlycopersicumcv.MicroTomfruitSolanumlycopersicumcDNAcloneLEFL2007L145'mRNAsequence':0.006933000000000078,('Solyc03g019710.2LETDR8tdr8':0.0,('gi19387embX60760.1L.esculentumTDR8mRNA':0.003499000000000141,'Sopim03g019710.0.1MADS-boxtranscriptionfactor(AHRDV1***-Q5KT55_9ASPA);containsInterprodomain(s)IPR002100Transcriptionfactor,MADS-boxS.pimpinellifoliumCDSLA1589"BLASTdataset':0.0):0.0):0.04131499999999999):0.004837000000000202):0.045169000000000015,('gi45241272gbCK852672.113233StolonSolanumtuberosumcDNAmRNAsequence':0.05698099999999995,('PGSC0003DMG401015205Org_StuberosumCDS:PGSC0003DMP400026672TDR8protein(PAC:24403271)':0.0,('Sotub03g024360.1.1MADS-boxtranscriptionfactor(AHRDV1***-Q5KT55_9ASPA);containsInterprodomain(s)IPR002100Transcriptionfactor,MADS-box':0.09150899999999984,'PGSC0003DMG401015205Org_StuberosumCDS:PGSC0003DMP400026671TDR8protein(PAC:24403270)':0.0):0.0):0.005993999999999833):0.023448000000000135):0.033815999999999846):0.021796999999999844):0.014597000000000193):0.04564299999999988):0.034578999999999915):0.1433580000000001):0.04404800000000009):0.07812700000000006):0.03167300000000006,(ZJRC-2206089Sambucus_canadensis-2_samples_combinedDipsacales:0.14107099999999995,(CAQZ-2011747Symphoricarpos_spDipsacalaes:0.02750600000000003,scaffoldGSZA2011320LonicerajaponicaDipsacales:0.036214999999999886):0.13525399999999999):0.03411800000000009):0.004815000000000014):0.019047999999999954):0.03011800000000009):0.057525999999999966,(((scaffoldNJLF2004400Violacanadensis:0.6443509999999999,(('Potri.012G100200Org_PtrichocarpaCDS:Potri.012G100200.1(M=2)PTHR11945PTHR11945:SF234-MADSBOXPROTEIN(PAC:27051185)':0.07532699999999992,(scaffoldTDTF2069902Salixsachalinensis:0.018442999999999987,('SapurV1A.0896s0120Org_SpurpureaCDS:SapurV1A.0896s0120.3.pMADS-boxtranscriptionfactor,putative(PAC:31442814) 1':0.0,('SapurV1A.2423s0010Org_SpurpureaCDS:SapurV1A.2423s0010.1.pMADS-boxtranscriptionfactor,putative(PAC:31455592) 1':0.0,'SapurV1A.0896s0120Org_SpurpureaCDS:SapurV1A.0896s0120.4.pMADS-boxtranscriptionfactor,putative(PAC:31442815) 1':0.031193000000000026):0.0):0.012577999999999978):0.06584100000000004):0.09144299999999994,((('SapurV1A.0168s0400Org_SpurpureaCDS:SapurV1A.0168s0400.1.pMADS-boxtranscriptionfactor(PAC:31432300) 1':0.0,'SapurV1A.0168s0400Org_SpurpureaCDS:SapurV1A.0168s0400.2.pMADS-boxtranscriptionfactor(PAC:31432301)':0.11967399999999984):0.00912399999999991,(scaffoldIEPQ2026930Salixdasyclados:0.009247999999999923,scaffoldKKDQ2080457Salixviminalis:0.0018839999999999968):0.005708000000000046):0.08577600000000007,('gi157101709gbEU121636.1PopulusdeltoidescloneF045D11MADSboxproteinMADS1mRNAcompletecds':0.018021000000000065,(('Potri.015G098400Org_PtrichocarpaCDS:Potri.015G098400.1similartoputativetranscriptionfactor.[ORG:Cucumissativus];[co-ortholog(2of2)ofCAB92396,BAB21574,BAB21509,](PAC:27019752) 1':0.0,('Potri.015G098400Org_PtrichocarpaCDS:Potri.015G098400.4similartoputativetranscriptionfactor.[ORG:Cucumissativus];[co-ortholog(2of2)ofCAB92396,BAB21574,BAB21509,](PAC:27019753) 1':0.0,('Potri.015G098400Org_PtrichocarpaCDS:Potri.015G098400.8similartoputativetranscriptionfactor.[ORG:Cucumissativus];[co-ortholog(2of2)ofCAB92396,BAB21574,BAB21509,](PAC:27019755) 1':3.869999999999152E-4,'Potri.015G098400Org_PtrichocarpaCDS:Potri.015G098400.5similartoputativetranscriptionfactor.[ORG:Cucumissativus];[co-ortholog(2of2)ofCAB92396,BAB21574,BAB21509,](PAC:27019754) 1':0.007740999999999998):0.008064999999999989):0.0):0.002814000000000094,('Potri.015G098400Org_PtrichocarpaCDS:Potri.015G098400.7similartoputativetranscriptionfactor.[ORG:Cucumissativus];[co-ortholog(2of2)ofCAB92396,BAB21574,BAB21509,](PAC:27019757)':0.01909099999999997,('Potri.015G098400Org_PtrichocarpaCDS:Potri.015G098400.2similartoputativetranscriptionfactor.[ORG:Cucumissativus];[co-ortholog(2of2)ofCAB92396,BAB21574,BAB21509,](PAC:27019758)':0.0,'Potri.015G098400Org_PtrichocarpaCDS:Potri.015G098400.6similartoputativetranscriptionfactor.[ORG:Cucumissativus];[co-ortholog(2of2)ofCAB92396,BAB21574,BAB21509,](PAC:27019756)':0.1218809999999999):0.02034899999999995):0.059725999999999946):0.005468000000000028):0.021101000000000036):0.038554999999999895):0.12426500000000007):0.03172099999999989,(scaffoldBNDE2019035Hypericumperforatum:0.369378,('gi|76829583|gb|DV124138.1|CV03038A2G02.f1CV03normalizedlibraryEuphorbiaesulacDNAcloneCV03038A2G02.f15mRNAsequence':0.3459269999999999,(RcMADS16_30147Ricinuscommunis:0.12811299999999992,'Manes.14G049900Org_MesculentaCDS:Manes.14G049900.1.p(M=1)PTHR11945//PTHR11945:SF234-MADSBOXPROTEIN(PAC:32360808)':0.44685600000000014):0.04627800000000004):0.02160800000000007):0.03755299999999995):0.0549329999999999,((VKGP-2119449Geranium_carolinianum:0.30975300000000017,(scaffoldZINQ2071928ZINQOenotheragrandiflora5samplescombinedMyrtales:0.12120999999999982,FEDW-2003579Epilobium_spMyrtales:0.13967299999999994):0.29485000000000006):0.10909199999999997,(((scaffoldAXAF2060433Thladianthavillosula:0.13201099999999988,('gi|537283535|gb|GANG01002608.1|MomordicacharantiaLocus15802Transcript1/1Confidence1.000Length739transcribedRNAsequence':0.0974400000000002,('Cucsa.392160Org_CsativusCDS:Cucsa.392160.1(M=1)PTHR11945PTHR11945:SF234-MADSBOXPROTEIN(PAC:16983063)':0.021657999999999955,'gi94963545gbEB714587.1F256MelonphloemlibraryFCucumismelocDNAclonePH3F4mRNAsequence':0.009504000000000179):0.10632999999999981):0.0494699999999999):0.3420599999999998,('Prupe.5G149400Org_PpersicaCDS:Prupe.5G149400.1.p(M=1)PTHR11945PTHR11945:SF234-MADSBOXPROTEIN(PAC:32100043)':0.14266600000000018,('gene06301-v1.0-hybridOrg_FvescaCDS:mrna06301.1-v1.0-hybrid(M=1)PTHR11945//PTHR11945:SF234-MADSBOXPROTEIN(PAC:27270214)':0.44652500000000006,(('KP164013.1Pyrus':0.012532999999999905,'MDP0000312382Org_MdomesticaCDS:MDP0000312382(M=1)PF00132//PF00319//PF01486-Bacterialtransferasehexapeptide(sixrepeats)(Hexapep)//SRF-typetranscriptionfactor(DNA-bindinganddimerisationdomain)(SRF-TF)//K-boxregion(K-box)(PAC:22644211)':0.033431999999999906):0.09149400000000019,('KP164025.1Pyrus':0.0384730000000002,'MDP0000300752Org_MdomesticaCDS:MDP0000300752(M=1)PTHR11945//PTHR11945:SF234-MADSBOXPROTEIN(PAC:22652456)':0.3108900000000001):0.06882500000000014):0.03292800000000007):0.03271700000000011):0.2202710000000001):0.0495000000000001,(('gi|401378915|gb|KA258191.1|BetulaplatyphyllaUnigene18270All.BeplwoodmRNAsequence':0.10115800000000008,(scaffoldHENI2046550Quercusshumardii:0.016510999999999942,('gi295221516embFN744347.1FN744347WZOAQPAGQuercuspetraeacDNAcloneWZ0AQPAG4YM12CM1mRNAsequence':0.05153999999999992,scaffoldNHUA2003946Castaneacrenata:0.01946200000000009):0.005873000000000017):0.09627500000000011):0.08383399999999996,((('Gorai.007G043400Org_GraimondiiCDS:Gorai.007G043400.1(M=1)PTHR11945PTHR11945:SF234-MADSBOXPROTEIN(PAC:26781450)':0.002807000000000004,'Gorai.007G043400Org_GraimondiiCDS:Gorai.007G043400.2(M=1)PTHR11945PTHR11945:SF234-MADSBOXPROTEIN(PAC:26781451)':0.060918999999999945):0.11999000000000004,('Thecc1EG014661Org_TcacaoCDS:Thecc1EG014661t2K-boxregionandMADS-boxtranscriptionfactorfamilyprotein(63%P)(PAC:27449163) 1':0.002717999999999998,'Thecc1EG014661Org_TcacaoCDS:Thecc1EG014661t1K-boxregionandMADS-boxtranscriptionfactorfamilyprotein(63%P)(PAC:27449162) 1':0.04577999999999993):0.056664999999999965):0.14762600000000003,(('gi|530879170|gb|GAIP01012209.1|LitchichinensisUnigene25780LITlvbTARAAPEtranscribedRNAsequence':0.26099800000000006,('Ciclev10032927m.gOrg_CclementinaCDS:Ciclev10032927m(M=1)PTHR11945//PTHR11945:SF234-MADSBOXPROTEIN(PAC:20805142)':0.0,CsiMADS15_1_1g042438mCitrussinensis:0.0):0.5957749999999999):0.09037099999999998,(CZPV-2007601Moringa_oleiferaBrassicales:0.18360699999999985,'evm.TU.supercontig_13.95Org_CpapayaCDS:evm.model.supercontig_13.95(M=1)PTHR11945PTHR11945:SF234-MADSBOXPROTEIN(PAC:16407906)':0.3118099999999999):0.08835799999999994):0.0626500000000001):0.043296):0.01176099999999991):0.03364400000000001):0.016801000000000066):0.03468500000000008):0.008823000000000025):0.019598000000000004):0.01581100000000002):0.0967150000000001):0.032624999999999904):0.007400000000000073):0.088233):0.0965339999999999):0.07333100000000004):0.15957):0.254219):0.6797149999999998);
