# Supplementary material for: TM8 represses developmental timing in Nicotiana benthamiana and has functionally diversified in angiosperms
Source: BMC Plant Biol. 2018 Jun 22;18:129. doi: 10.1186/s12870-018-1349-7 (PMC6013966; doi:10.1186/s12870-018-1349-7)
Supplement: Supplementary file 9 — Primer list. (XLSX 43 kb) [file 12870_2018_1349_MOESM9_ESM.xlsx]

## Sheet: Blad1
LIST OF PRIMERS USED
Gene	Method	Forward	Reverse
NbTM8	cloning	ATGGGGAGAGGGAAAGTAGAA	TCTAAAAATCATTCCTCAAATCC
NbSVP	3'RACE	CTCGAAGTTGGATTGACACG
NbSOC1	cloning	GGGATATAAGAGGCATACTAAAGACA	GCAAGGATTTTCTCCTTTTCTTT
NbAP1	cloning	TGATGCTGAAGTTGCTTTAATTG	CCCATATAATGCTTGTGGTTCC
miR-156	RT (stem-loop)	GTCGTATCCAGTGCAGGGTCCGAGGTATTCGCACTGGATACGACGTGCTC	oligo-dT
miR-172	RT (stem-loop)	GTCGTATCCAGTGCAGGGTCCGAGGTATTCGCACTGGATACGACATGCAG	oligo-dT
NbTM8	sense	CTTAATACGACTCACTATAGGGGGCAAGTTACCTTCTCCAAGA	GACGCTCCAACTGCTTCAAT
NbSVP	sense	CT TAATACGACTCACTATAGGG CCAGCATGAAGGAAATTCTTG	CCCATTTTCTGATTCAACTGC
NbTM8	in situ - antisense	GCGGCAAGTTACCTTCTCCAAGA	CT TAATACGACTCACTATAGGG GACGCTCCAACTGCTTCAAT
NbSVP	in situ - antisense	CCAGCATGAAGGAAATTCTTG	CT TAATACGACTCACTATAGGG CCCATTTTCTGATTCAACTGC
NbTM8	Y2H	CAAGGAATTCATGGGGAGAGGGAAAGTAGAA	TCAAGGTCGACTCTAAAAATCATTCCTCAAATCC
NbSVP	Y2H	CAAGgaattcATGGCTAGAGAGAAAATTCAGA	TCAAGgtcgacAACTGCTACTAATACTGCTGCT
NbTM8	CoIP	ACGTCAGGATCCATGGGGAGAGGGAAAGTAGA	ACGTCAAGGCCTTCCCTTAGAAATTAACTCAA
NbSVP	CoIP	ACGTCAGGATCCATGGCTAGAGAGAAAATTCA	ACGTCAAGGCCTACCTGAHTAGGGCAGCCC
NbTM8	qRT-PCR	TTGGAGCGTCAGCTGAGAATT	TTCGGAAATGATACGCCTCTTT
NbSVP	qRT-PCR	ACGAGGAAGGACAATCATCTGAA	TCCTGAGGAGGGCCAGTAGA
Nbactin	qRT-PCR	GGCTTACATTGCTCTTGACTATGAAC	ATCAGGCAGCTCGTAGCTCTTC
miR-156	qRT-PCR	CGCGCTGACAGAAGAGAGT
miR-172	qRT-PCR	CGCGCAGAATCTTGATGATG
miR-reverse	qRT-PCR		GTGCAGGGTCCGAGGT
NbAP1	qRT-PCR	AGAGAGACGTTTGCTTGCAAGTAA	TTTAGCATATTCCAGGTCCAATT
NbSOC1	qRT-PCR	AGGAGAAGGTCTCCAGTCCTGTA	ACTCCGCTCCAACTGTTTTCTA
NbTM8	VIGS	GCTCTAGAGCGGCAAGTTACCTTCTCCAAGA	CGGGATCCCGGACGCTCCAACTGCTTCAAT
NbSVP	VIGS	caagtctagaGAGAGGCGTGATTTGCATTC	gtagggatccTGCTGCTGGGTTGTTGTATC
NbTM8	OE	GTAGggatccATGGGGAGAGGGAAAGTAGAA	CAAGAGGCCTTCCCTTAGAAATTAACTCAAAACT
NbSVP	OE	GTAGGGATCCATGGCTAGAGAGAAAATTCAGATCA	CAAGAGGCCTACCTGAGTAGGGCAGCCCCAA
NbTM8	RT-PCR	ATGGGGAGAGGGAAAGTAGAA	TTGAGTTAATTTCTAAGGGA
NbSVP	RT-PCR	ATGGCTAGAGAGAAAATTCAGATCA	ACCTGAGTAGGGCAGCCCCAA
ACT	RT-PCR	GATGGATCCTCCAATCCAGACACTGTA	GTATTGTGTTGGACTCTGGTGATGGTGT
PhTM8-1	cloning	ATGGGGAGAGGAAAAGTACAGT	TATGCGTAATACATTGTTGATAACTTG
PhTM8-2	cloning	GGGAGAGGAAAAGTACAGTTGAAGAGA	TATGCGTAATACATTGTTGATAACTTGATGC
PhTM8-dTph1 insertion	verification of dTph1 insertion	ATTATCAAGAAAGTGAAGCAACAGG	GCATCACAAAGAATGGAGAGTTC
TM8	cloning	ATGGGGAGAGGAAAAGTTGAA	TCCCTTAGAAAGTAACTCACTTGGA
TM8	OE, Gateway	ATGGGGAGAGGAAAAGTTGAA	TCCCTTAGAAAGTAACTCACTTGGA
TM8	RNAi, Gateway	GGAGAACTAAGATTGATGACATGAC	ATGCTACGTATACGTCCACTTAAGG
p35SpK2GW7	genotyping	CCATTGCCCAGCTATCTGTC
TM8(K-domein)	genotyping		AGTTGACGCTCCAACTGCTT
TM8	RT PCR	ATGGGGAGAGGAAAAGTTGAAT	TCATCCCTTAGAAAGTAACTCACTT
PsTM8	qRT-PCR	CTCTTGTTGTCTTCTCCCCTTCTG	TCGGGCAACCCTGCTACA
PsACT	qRT-PCR	AGAGAGGAAGTACAGTGTTTGGATTG	TGCTGGAAGGTGCTGAGAGA
VvTM8	qRT-PCR	CCCTCCGGCAAGGCTTA	TGGCTATGCTCCTGTCCATGT
VvACT	qRT-PCR	TTAATGTGCCTGCCATGTATGTT	TGTACGCCCACTGGCATATAGA
CpTM8	qRT-PCR	GCTTACAATCAACGCACCACAA	TGGATCTCTTCAGCTCCTCAATT
CpACT	qRT-PCR	CGATTCCGTTGCCCAGAA	CCAGCAGCTTCCATTCCAAT
DEFH7	qRT-PCR	CGCATAGGACAATTGCAAGGTA	TGCCCTGGTCACCTGGTTT
AmACT	qRT-PCR	AGATTCCGCTGCCCAGAAG	TGTCTCGTGAATTCCAGCAGAT
CjTM8-1	qRT-PCR	GGCGAAGGAGCTTTCTGTTCT	CGTCGGCGAAAAAATGATAAG
CjTM8-1	qRT-PCR	TCTCTGCGAAGCTGAAATTGG	CTCATCATTTTCTCGCCC
CjACT	qRT-PCR	CGACAATGGAACAGGAATGGT	TGCCCTGGGAGCATCGT
